# Supplementary material for: A Hybrid Oleic-Acid-Derived Polymer Electrolyte Integrating Single- and Dual-Ion Conducting Systems for Lithium-Ion Batteries
Source: Polymers (Basel). 2026 Mar 23;18(6):773. doi: 10.3390/polym18060773 (PMC13030067; doi:10.3390/polym18060773)
Supplement: Supplementary file 1 [file polymers-18-00773-s001.zip]

Archive with 1 entries (1 files):
- polymers-4180778-supplementary.pdf
